# Supplementary material for: Identification of a New Antimicrobial Resistance Gene Provides Fresh Insights Into Pleuromutilin Resistance in Brachyspira hyodysenteriae, Aetiological Agent of Swine Dysentery
Source: Front Microbiol. 2018 Jun 19;9:1183. doi: 10.3389/fmicb.2018.01183 (PMC6018095; doi:10.3389/fmicb.2018.01183)
Supplement: Supplementary file 1 [file Table_1.XLSX]

## Sheet: Sheet1
Table S1. Brachyspira hyodysenteriae strain sequence information, assembly statistics and gene content.
Isolate	Contigs	Genome size	min	avg	max	N50	CDS	rRNA	tRNA	Reads	GC%	MinLen	AvgLen	MaxLen	Depth	Aligned Bases to WA1	Reference bases (WA1)	% Aligned Bases
P18A_UK	101	3131926	512	31009	315419	115948	2745	3	31	5942468	29.8	32	146	151	285	2886411	3000694	96.19
BH2_UK	123	3149433	500	25605	268413	92047	2757	3	25	2695264	29.8	31	144	151	127	2903884	3000694	96.77
BH3_UK	134	3158406	509	23570	230883	89580	2752	3	29	3331008	29.3	31	144	151	157	2911184	3000694	97.02
BH6_UK	111	3065355	503	27615	301946	94142	2663	3	27	4300196	30.2	32	138	151	195	2841532	3000694	94.7
BH7_UK	100	3012765	531	30127	349656	109809	2576	3	31	2744734	29.2	32	145	151	130	2865740	3000694	95.5
BH8_UK	97	3091477	522	31870	258197	99599	2699	1	31	7341864	30.1	30	146	151	353	2901598	3000694	96.7
BH9_UK	92	3102514	503	33722	245956	109161	2703	3	31	2450554	29.2	31	144	151	116	2894905	3000694	96.47
BH12_UK	137	3087084	513	22533	164569	63739	2692	3	33	2860714	30.6	35	138	151	130	2813873	3000694	93.77
BH13_UK	124	3102102	501	25016	235708	111208	2693	3	31	4393014	29.9	31	145	151	208	2907737	3000694	96.9
BH14_UK	105	3083287	501	29364	423702	125920	2683	3	30	3426342	29.5	30	148	151	166	2883516	3000694	96.09
BH15_UK	165	3138582	503	19021	147419	56055	2739	3	33	1860918	28.6	31	142	151	86	2911654	3000694	97.03
BH16_UK	344	3246853	500	9438	329673	93928	2743	4	40	2291138	30	32	147	151	110	2835967	3000694	94.51
BH17_UK	132	3083559	504	23360	229049	71229	2694	3	30	3104398	30.7	30	138	151	141	2819459	3000694	93.96
BH18_UK	157	3126693	501	19915	235747	102827	2706	3	27	1586714	29.4	31	146	151	75	2878357	3000694	95.92
BH19_UK	127	3125101	501	24607	423435	125464	2710	3	27	2386864	29.4	31	145	151	113	2901277	3000694	96.69
BH20_UK	101	3084897	507	30543	299096	112808	2693	3	29	5807786	30.1	32	146	151	278	2861339	3000694	95.36
BH21_UK	110	3112864	501	28298	291455	138141	2704	3	29	2849128	29.9	32	147	151	137	2901538	3000694	96.7
BH22_UK	153	3130548	501	20461	185996	88018	2706	3	30	2773242	29.4	32	143	151	130	2905990	3000694	96.84
BH23_UK	73	3091080	502	42343	327992	132123	2711	3	32	2098208	29.1	31	147	151	101	2826672	3000694	94.2
BH24_UK	122	3089340	502	25322	251289	103957	2692	3	29	3061016	28.8	31	139	151	140	2858441	3000694	95.26
BH25_UK	98	3147511	501	32117	329809	112191	2754	3	29	2166960	28.7	31	146	151	104	2913295	3000694	97.09
BH26_UK	124	3092768	510	24941	236127	99412	2680	2	32	2789538	29.4	32	144	151	131	2881364	3000694	96.02
BH27_UK	109	3165561	501	29041	279762	118944	2766	3	28	1878748	28.8	32	145	151	89	2909096	3000694	96.95
BH28_UK	98	3070729	505	31333	424032	112664	2673	3	34	2928476	29.6	32	142	151	136	2863884	3000694	95.44
BH29_UK	133	3093253	503	23257	197423	59462	2686	3	31	4601854	29.5	31	140	151	212	2907846	3000694	96.91
BH30_UK	102	3071891	537	30116	280322	111490	2676	3	30	2284638	29.6	32	148	151	111	2830341	3000694	94.32
BH31_UK	102	3062416	508	30023	270638	94132	2665	3	33	4644964	29.3	31	143	151	217	2846070	3000694	94.85
BH32_UK	122	3068372	505	25150	326771	72762	2667	3	28	3236664	29.4	30	140	151	149	2842827	3000694	94.74
BH33_UK	118	3088102	503	26170	259711	102608	2679	3	31	2347192	29.1	31	144	151	110	2838160	3000694	94.58
BH34_UK	112	3131695	521	27961	305353	74731	2744	3	30	4039662	29	30	139	151	185	2917329	3000694	97.22
BH35_UK	78	2996352	513	38414	359341	113194	2571	3	30	2872848	29.1	31	141	151	132	2884152	3000694	96.12
BH36_UK	109	3089296	504	28342	287729	105094	2691	3	27	3450638	29.1	30	143	151	162	2842550	3000694	94.73
BH37_UK	107	3097716	536	28950	275076	92105	2713	3	29	5444032	29	30	120	151	215	2843731	3000694	94.77
BH38_UK	150	3078704	501	20524	174756	58978	2694	3	30	5369914	29.4	30	135	151	238	2862672	3000694	95.4
