# Supplementary material for: Identification of a New Antimicrobial Resistance Gene Provides Fresh Insights Into Pleuromutilin Resistance in Brachyspira hyodysenteriae, Aetiological Agent of Swine Dysentery
Source: Front Microbiol. 2018 Jun 19;9:1183. doi: 10.3389/fmicb.2018.01183 (PMC6018095; doi:10.3389/fmicb.2018.01183)
Supplement: Supplementary file 6 [file Table_6.XLSX]

## Sheet: Sheet1
Table S6. Summary of changes to genotype and pleuromutilin resistance phenotype for isolates repeatedly cultured in the presence/absence of sub-inhibitory concentrations of tiamulin.
Parent Isolate	Mutant Isolate	Tiamulin Exposure	tva(A) Present/Absent	Resistance mutations in parent	Parent tiamulin MIC (mg/L)	Mutant tiamulin MIC (mg/L)	No. of doublings increase in tiamulin MIC	Total SNPs detected after sub-culture	SNPs in ribosome-associated genes after sub-culture		Location of additional SNPs after sub-culture
									Gene	Mutation
B78T	B78T-2-SC30	yes			<=0.063	1	4	6	23S rRNA (BHWA1_RS06460)	G2447T	BHWA1_RS04355 (variable surface protein VspA, 2 SNPs); non-coding region (3 SNPs)
B78T	B78T-2-SC70	yes			<=0.063	1	4	3	23S rRNA (BHWA1_RS06460)	G2447K	BHWA1_RS12120 (ribose-phosphate pyrophosphokinase)
									30S ribosomal protein S5 (BHWA1_RS10415)	E4K
B78T	B78T-4-SC30	no			<=0.063	<=0.063	0	4	none		BHWA1_RS12120 (ribose-phosphate pyrophosphokinase); non-coding region (3 SNPs)
B78T	B78T-4-SC70	no			<=0.063	<=0.063	0	1	none		BHWA1_RS12120 (ribose-phosphate pyrophosphokinase)
BH13	13-2-SC30	yes			<=0.063	0.25	2	5	23S rRNA (BHWA1_RS06460)	C2055T	BHWA1_RS00325 (putative selenate reductase subunit YgfK); non-coding region (3 SNPs)
BH13	13-2-SC70	yes			<=0.063	0.5	3	5	23S rRNA (BHWA1_RS06460)	C2055T, C2179T	BHWA1_RS02885 (hemolysin activation protein); non-coding region (1 SNP)
									translation initiation factor IF-3 (BHWA1_RS03560)	G8R
BH13	13-4-SC30	no			<=0.063	<=0.063	0	3	none		non-coding region (3 SNPs)
BH13	13-4-SC70	no			<=0.063	<=0.063	0	0	none		none
BH14	14-2-SC45	yes	present		0.25	8	5	7	none		BHWA1_RS00230 (penicillin-binding protein 1C); BHWA1_RS00365 (glycosyl hydrolase family 32); BHWA1_RS05975 (DNA-directed RNA polymerase sigma-24 subunit rpoE); non-coding regions (4 SNPs)
BH14	14-2-SC70	yes	present		0.25	4	4	4	none		BHWA1_RS00230 (penicillin-binding protein 1C); BHWA1_RS00365 (glycosyl hydrolase family 32); BHWA1_RS05975 (DNA-directed RNA polymerase sigma-24 subunit rpoE); non-coding region (1 SNP)
BH14	14-4-SC45	no	present		0.25	2	3	3	none		BHWA1_RS02735 (sodium:proton antiporter); BHWA1_RS05975 (DNA-directed RNA polymerase sigma-24 subunit rpoE); non-coding region (1 SNP)
BH14	14-4-SC70	no	present		0.25	4	4	2	none		BHWA1_RS02735 (sodium:proton antiporter); BHWA1_RS05975 (DNA-directed RNA polymerase sigma-24 subunit rpoE)
BH15	15-2-SC45	yes	present	23S rRNA G2535A	0.25	8	5	1	fusA (BHWA1_RS10315)	A21V
BH20	20-2-SC45	yes	present		0.25	2	3	5	23S rRNA (BHWA1_RS06460)	C2055T	BHWA1_RS07915 (hypothetical protein); non-coding region (3 SNPs)
BH20	20-2-SC70	yes	present		0.25	>8	>5	4	23S rRNA (BHWA1_RS06460)	C2055T	BHWA1_RS06175 (histidine kinase); BHWA1_RS07915 (hypothetical protein)
									16S rRNA (BHWA1_RS10100)	C783T
BH20	20-4-SC45	no	present		0.25	0.25	0	6	none		BHWA1_RS05975 (DNA-directed RNA polymerase sigma-24 subunit rpoE); BHWA1_RS07545 (heme ABC transporter ATP-binding protein); BHWA1_RS12825 (beta-ketoacyl-[acyl-carrier-protein] synthase II); non-coding region (3 SNPs)
BH20	20-4-SC70	no	present		0.25	0.5	1	8	none		BHWA1_RS00375 (glycogen synthase); BHWA1_RS05975 (DNA-directed RNA polymerase sigma-24 subunit rpoE); BHWA1_RS06655 (hypothetical protein);BHWA1_RS07545 (heme ABC transporter ATP-binding protein) BHWA1_RS12350 (chemotaxis protein CheA); BHWA1_RS12825 (beta-ketoacyl-[acyl-carrier-protein] synthase II); non-coding regions (2 SNPs)
BH24	24-2-SC30	yes	present		1	8	3	2	23S rRNA (BHWA1_RS06460)	G2032R	BHWA1_RS07915 (hypothetical protein)
BH28	28-2-SC45	yes		L3 protein N148S	0.25	2	3	1	23S rRNA (BHWA1_RS06460)	G2032A
BH29	29-2-SC30	yes	present		0.5	8	4	3	23S rRNA (BHWA1_RS06460)	G577T	BHWA1_RS05975 (DNA-directed RNA polymerase sigma-24 subunit rpoE); BHWA1_RS12835 (beta-ketoacyl-ACP reductase)
BH30	30-2-SC60	yes	present	L3 protein N148S	4	8	1	6	none		BHWA1_RS04550 (hypothetical protein); BHWA1_RS06480 (chemotaxis protein CheR);BHWA1_RS10090 (hypothetical protein, 3 SNPs); BHWA1_RS12120 (ribose-phosphate pyrophosphokinase)
BH30	30-4-SC60	no	present	L3 protein N148S	4	2	-1	7	none		BHWA1_RS00530 (acetyl-CoA acetyltransferase); BHWA1_RS03755 (RNase J family beta-CASP ribonuclease); BHWA1_RS03805 (rod shape-determining protein RodA); BHWA1_RS08905 (Na+/H+ dicarboxylate symporter); BHWA1_RS11515 (spermidine/putrescine ABC transporter ATP-binding protein); BHWA1_RS11625 (C4-dicarboxylate ABC transporter); BHWA1_RS12350 (chemotaxis protein CheA)
BH37	37-2-SC45	yes	present	23S rRNA G2535A	0.5	8	4	2	fusA (BHWA1_RS10315)	L558F
									rplC (BHWA1_RS10330)	S149I
